# Supplementary material for: Histone methyltransferase activity affects metabolism in human cells independently of transcriptional regulation
Source: PLoS Biol. 2023 Oct 26;21(10):e3002354. doi: 10.1371/journal.pbio.3002354 (PMC10602318; doi:10.1371/journal.pbio.3002354)
Supplement: S1 Table — (XLSX) [file pbio.3002354.s014.xlsx]

## Sheet: HMTs
ensembl_gene_id	description	hgnc_symbol	Mark	Transcription
ENSG00000116539	ASH1 like histone lysine methyltransferase [Source:HGNC Symbol;Acc:HGNC:19088]	ASH1L	H3K4me3, H3K36me3	activating
ENSG00000104885	DOT1 like histone lysine methyltransferase [Source:HGNC Symbol;Acc:HGNC:24948]	DOT1L	H3K79me	unclear
ENSG00000181090	euchromatic histone lysine methyltransferase 1 [Source:HGNC Symbol;Acc:HGNC:24650]	EHMT1	H3K9me2	repressing
ENSG00000204371	euchromatic histone lysine methyltransferase 2 [Source:HGNC Symbol;Acc:HGNC:14129]	EHMT2	H3K9me2	repressing
ENSG00000108799	enhancer of zeste 1 polycomb repressive complex 2 subunit [Source:HGNC Symbol;Acc:HGNC:3526]	EZH1	H3K27me3	repressing
ENSG00000106462	enhancer of zeste 2 polycomb repressive complex 2 subunit [Source:HGNC Symbol;Acc:HGNC:3527]	EZH2	H3K27me3	repressing
ENSG00000118058	lysine methyltransferase 2A [Source:HGNC Symbol;Acc:HGNC:7132]	KMT2A	H3K4me3	activating
ENSG00000272333	lysine methyltransferase 2B [Source:HGNC Symbol;Acc:HGNC:15840]	KMT2B	H3K4me3	activating
ENSG00000055609	lysine methyltransferase 2C [Source:HGNC Symbol;Acc:HGNC:13726]	KMT2C	H3K4me1	activating
ENSG00000167548	lysine methyltransferase 2D [Source:HGNC Symbol;Acc:HGNC:7133]	KMT2D	H3K4me1	activating
ENSG00000183955	lysine methyltransferase 5A [Source:HGNC Symbol;Acc:HGNC:29489]	KMT5A	H4K20me3	repressing
ENSG00000110066	lysine methyltransferase 5B [Source:HGNC Symbol;Acc:HGNC:24283]	KMT5B	H4K20me3	repressing
ENSG00000133247	lysine methyltransferase 5C [Source:HGNC Symbol;Acc:HGNC:28405]	KMT5C	H4K20me3	repressing
ENSG00000085276	MDS1 and EVI1 complex locus [Source:HGNC Symbol;Acc:HGNC:3498]	MECOM	H3K9me1(cyto)	unclear
ENSG00000165671	nuclear receptor binding SET domain protein 1 [Source:HGNC Symbol;Acc:HGNC:14234]	NSD1	H3K36me2	unclear
ENSG00000109685	nuclear receptor binding SET domain protein 2 [Source:HGNC Symbol;Acc:HGNC:12766]	NSD2	H3K36me2	unclear
ENSG00000147548	nuclear receptor binding SET domain protein 3 [Source:HGNC Symbol;Acc:HGNC:12767]	NSD3	H3K4me2, H3K27me2	unclear
ENSG00000112238	PR/SET domain 13 [Source:HGNC Symbol;Acc:HGNC:13998]	PRDM13	unclear	unclear
ENSG00000142611	PR/SET domain 16 [Source:HGNC Symbol;Acc:HGNC:14000]	PRDM16	H3K9me1(cyto)	unclear
ENSG00000116731	PR/SET domain 2 [Source:HGNC Symbol;Acc:HGNC:9347]	PRDM2	H3K9	unclear
ENSG00000126856	PR/SET domain 7 [Source:HGNC Symbol;Acc:HGNC:9351]	PRDM7	H3K4me3	activating
ENSG00000152784	PR/SET domain 8 [Source:HGNC Symbol;Acc:HGNC:13993]	PRDM8	H3K9	repressing
ENSG00000164256	PR/SET domain 9 [Source:HGNC Symbol;Acc:HGNC:13994]	PRDM9	H3K4me3	activating
ENSG00000099381	SET domain containing 1A, histone lysine methyltransferase [Source:HGNC Symbol;Acc:HGNC:29010]	SETD1A	H3K4me3	activating
ENSG00000139718	SET domain containing 1B, histone lysine methyltransferase [Source:HGNC Symbol;Acc:HGNC:29187]	SETD1B	H3K4me3	activating
ENSG00000181555	SET domain containing 2, histone lysine methyltransferase [Source:HGNC Symbol;Acc:HGNC:18420]	SETD2	H3K36me3	activating
ENSG00000185917	SET domain containing 4 [Source:HGNC Symbol;Acc:HGNC:1258]	SETD4	H4K20me3	repressing
ENSG00000103037	SET domain containing 6, protein lysine methyltransferase [Source:HGNC Symbol;Acc:HGNC:26116]	SETD6	unclear	unclear
ENSG00000145391	SET domain containing 7, histone lysine methyltransferase [Source:HGNC Symbol;Acc:HGNC:30412]	SETD7	H3K4me1	activating
ENSG00000143379	SET domain bifurcated histone lysine methyltransferase 1 [Source:HGNC Symbol;Acc:HGNC:10761]	SETDB1	H3K9me3	repressing
ENSG00000136169	SET domain bifurcated histone lysine methyltransferase 2 [Source:HGNC Symbol;Acc:HGNC:20263]	SETDB2	H3K9me3	repressing
ENSG00000170364	SET domain and mariner transposase fusion gene [Source:HGNC Symbol;Acc:HGNC:10762]	SETMAR	H3K4, H3K36	unclear
ENSG00000115593	SET and MYND domain containing 1 [Source:HGNC Symbol;Acc:HGNC:20986]	SMYD1	H3K4me3	activating
ENSG00000143499	SET and MYND domain containing 2 [Source:HGNC Symbol;Acc:HGNC:20982]	SMYD2	H3K4me3	activating
ENSG00000185420	SET and MYND domain containing 3 [Source:HGNC Symbol;Acc:HGNC:15513]	SMYD3	H3K4me3	activating
ENSG00000135632	SMYD family member 5 [Source:HGNC Symbol;Acc:HGNC:16258]	SMYD5	H4K20me3	repressing
ENSG00000101945	suppressor of variegation 3-9 homolog 1 [Source:HGNC Symbol;Acc:HGNC:11479]	SUV39H1	H3K9me3	repressing
ENSG00000152455	suppressor of variegation 3-9 homolog 2 [Source:HGNC Symbol;Acc:HGNC:17287]	SUV39H2	H3K9me3	repressing

## Sheet: other MTs
ensembl_gene_id	description	hgnc_symbol	category
ENSG00000137200	cap methyltransferase 1 [Source:HGNC Symbol;Acc:HGNC:21077]	CMTR1	mRNA_MTs
ENSG00000180917	cap methyltransferase 2 [Source:HGNC Symbol;Acc:HGNC:25635]	CMTR2	mRNA_MTs
ENSG00000145388	methyltransferase 14, N6-adenosine-methyltransferase subunit [Source:HGNC Symbol;Acc:HGNC:29330]	METTL14	mRNA_MTs
ENSG00000165819	methyltransferase 3, N6-adenosine-methyltransferase complex catalytic subunit [Source:HGNC Symbol;Acc:HGNC:17563]	METTL3	mRNA_MTs
ENSG00000101654	RNA guanine-7 methyltransferase [Source:HGNC Symbol;Acc:HGNC:10075]	RNMT	mRNA_MTs
ENSG00000186666	BCDIN3 domain containing RNA methyltransferase [Source:HGNC Symbol;Acc:HGNC:27050]	BCDIN3D	smRNA_MTs
ENSG00000162639	HEN methyltransferase 1 [Source:HGNC Symbol;Acc:HGNC:26400]	HENMT1	smRNA_MTs
ENSG00000146834	methylphosphate capping enzyme [Source:HGNC Symbol;Acc:HGNC:20247]	MEPCE	smRNA_MTs
ENSG00000101574	methyltransferase 4, N6-adenosine [Source:HGNC Symbol;Acc:HGNC:24726]	METTL4	smRNA_MTs
ENSG00000137574	trimethylguanosine synthase 1 [Source:HGNC Symbol;Acc:HGNC:17843]	TGS1	smRNA_MTs
ENSG00000086189	DIM1 rRNA methyltransferase and ribosome maturation factor [Source:HGNC Symbol;Acc:HGNC:30217]	DIMT1	rRNA_MTs
ENSG00000126749	EMG1 N1-specific pseudouridine methyltransferase [Source:HGNC Symbol;Acc:HGNC:16912]	EMG1	rRNA_MTs
ENSG00000280548	fibrillarin [Source:HGNC Symbol;Acc:HGNC:3599]	FBL	rRNA_MTs
ENSG00000105202	fibrillarin [Source:HGNC Symbol;Acc:HGNC:3599]	FBL	rRNA_MTs
ENSG00000188573	fibrillarin like 1 [Source:HGNC Symbol;Acc:HGNC:35458]	FBLL1	rRNA_MTs
ENSG00000108592	FtsJ RNA 2'-O-methyltransferase 3 [Source:HGNC Symbol;Acc:HGNC:17136]	FTSJ3	rRNA_MTs
ENSG00000274853	mitochondrial rRNA methyltransferase 1 [Source:HGNC Symbol;Acc:HGNC:26202]	MRM1	rRNA_MTs
ENSG00000278619	mitochondrial rRNA methyltransferase 1 [Source:HGNC Symbol;Acc:HGNC:26202]	MRM1	rRNA_MTs
ENSG00000117481	NOP2/Sun RNA methyltransferase 4 [Source:HGNC Symbol;Acc:HGNC:31802]	NSUN4	rRNA_MTs
ENSG00000130305	NOP2/Sun RNA methyltransferase 5 [Source:HGNC Symbol;Acc:HGNC:16385]	NSUN5	rRNA_MTs
ENSG00000029639	transcription factor B1, mitochondrial [Source:HGNC Symbol;Acc:HGNC:17037]	TFB1M	rRNA_MTs
ENSG00000162851	transcription factor B2, mitochondrial [Source:HGNC Symbol;Acc:HGNC:18559]	TFB2M	rRNA_MTs
ENSG00000173113	tRNA methyltransferase activator subunit 11-2 [Source:HGNC Symbol;Acc:HGNC:26940]	TRMT112	rRNA_MTs
ENSG00000137760	alkB homolog 8, tRNA methyltransferase [Source:HGNC Symbol;Acc:HGNC:25189]	ALKBH8	tRNA_MTs
ENSG00000101391	CDK5 regulatory subunit associated protein 1 [Source:HGNC Symbol;Acc:HGNC:15880]	CDK5RAP1	tRNA_MTs
ENSG00000145996	CDK5 regulatory subunit associated protein 1 like 1 [Source:HGNC Symbol;Acc:HGNC:21050]	CDKAL1	tRNA_MTs
ENSG00000134014	elongator acetyltransferase complex subunit 3 [Source:HGNC Symbol;Acc:HGNC:20696]	ELP3	tRNA_MTs
ENSG00000068438	FtsJ RNA 2'-O-methyltransferase 1 [Source:HGNC Symbol;Acc:HGNC:13254]	FTSJ1	tRNA_MTs
ENSG00000037897	methyltransferase 1, tRNA methylguanosine [Source:HGNC Symbol;Acc:HGNC:7030]	METTL1	tRNA_MTs
ENSG00000037474	NOP2/Sun RNA methyltransferase 2 [Source:HGNC Symbol;Acc:HGNC:25994]	NSUN2	tRNA_MTs
ENSG00000241058	NOP2/Sun RNA methyltransferase 6 [Source:HGNC Symbol;Acc:HGNC:23529]	NSUN6	tRNA_MTs
ENSG00000107614	tRNA aspartic acid methyltransferase 1 [Source:HGNC Symbol;Acc:HGNC:2977]	TRDMT1	tRNA_MTs
ENSG00000104907	tRNA methyltransferase 1 [Source:HGNC Symbol;Acc:HGNC:25980]	TRMT1	tRNA_MTs
ENSG00000145331	tRNA methyltransferase 10A [Source:HGNC Symbol;Acc:HGNC:28403]	TRMT10A	tRNA_MTs
ENSG00000165275	tRNA methyltransferase 10B [Source:HGNC Symbol;Acc:HGNC:26454]	TRMT10B	tRNA_MTs
ENSG00000174173	tRNA methyltransferase 10C, mitochondrial RNase P subunit [Source:HGNC Symbol;Acc:HGNC:26022]	TRMT10C	tRNA_MTs
ENSG00000066651	tRNA methyltransferase 11 homolog [Source:HGNC Symbol;Acc:HGNC:21080]	TRMT11	tRNA_MTs
ENSG00000183665	tRNA methyltransferase 12 homolog [Source:HGNC Symbol;Acc:HGNC:26091]	TRMT12	tRNA_MTs
ENSG00000188917	tRNA methyltransferase 2 homolog B [Source:HGNC Symbol;Acc:HGNC:25748]	TRMT2B	tRNA_MTs
ENSG00000155275	tRNA methyltransferase 44 homolog [Source:HGNC Symbol;Acc:HGNC:26653]	TRMT44	tRNA_MTs
ENSG00000126814	tRNA methyltransferase 5 [Source:HGNC Symbol;Acc:HGNC:23141]	TRMT5	tRNA_MTs
ENSG00000166166	tRNA methyltransferase 61A [Source:HGNC Symbol;Acc:HGNC:23790]	TRMT61A	tRNA_MTs
ENSG00000171103	tRNA methyltransferase 61B [Source:HGNC Symbol;Acc:HGNC:26070]	TRMT61B	tRNA_MTs
ENSG00000162623	tRNA-yW synthesizing protein 3 homolog [Source:HGNC Symbol;Acc:HGNC:24757]	TYW3	tRNA_MTs
ENSG00000178694	NOP2/Sun RNA methyltransferase 3 [Source:HGNC Symbol;Acc:HGNC:26208]	NSUN3	unknownRNA_MTs
ENSG00000223705	NSUN5 pseudogene 1 [Source:HGNC Symbol;Acc:HGNC:19146]	NSUN5P1	unknownRNA_MTs
ENSG00000106133	NSUN5 pseudogene 2 [Source:HGNC Symbol;Acc:HGNC:16609]	NSUN5P2	unknownRNA_MTs
ENSG00000179299	NOP2/Sun RNA methyltransferase family member 7 [Source:HGNC Symbol;Acc:HGNC:25857]	NSUN7	unknownRNA_MTs
ENSG00000136444	radical S-adenosyl methionine domain containing 1 [Source:HGNC Symbol;Acc:HGNC:25634]	RSAD1	unknownRNA_MTs
ENSG00000198917	SPOUT domain containing methyltransferase 1 [Source:HGNC Symbol;Acc:HGNC:26933]	SPOUT1	unknownRNA_MTs
ENSG00000059588	TAR (HIV-1) RNA binding protein 1 [Source:HGNC Symbol;Acc:HGNC:11568]	TARBP1	unknownRNA_MTs
ENSG00000138050	THUMP domain containing 2 [Source:HGNC Symbol;Acc:HGNC:14890]	THUMPD2	unknownRNA_MTs
ENSG00000134077	THUMP domain containing 3 [Source:HGNC Symbol;Acc:HGNC:24493]	THUMPD3	unknownRNA_MTs
ENSG00000121486	tRNA methyltransferase 1 like [Source:HGNC Symbol;Acc:HGNC:16782]	TRMT1L	unknownRNA_MTs
ENSG00000099899	tRNA methyltransferase 2 homolog A [Source:HGNC Symbol;Acc:HGNC:24974]	TRMT2A	unknownRNA_MTs
ENSG00000130816	DNA methyltransferase 1 [Source:HGNC Symbol;Acc:HGNC:2976]	DNMT1	DNA_MTs
ENSG00000119772	DNA methyltransferase 3 alpha [Source:HGNC Symbol;Acc:HGNC:2978]	DNMT3A	DNA_MTs
ENSG00000088305	DNA methyltransferase 3 beta [Source:HGNC Symbol;Acc:HGNC:2979]	DNMT3B	DNA_MTs
ENSG00000126457	protein arginine methyltransferase 1 [Source:HGNC Symbol;Acc:HGNC:5187]	PRMT1	PRMTs
ENSG00000160310	protein arginine methyltransferase 2 [Source:HGNC Symbol;Acc:HGNC:5186]	PRMT2	PRMTs
ENSG00000185238	protein arginine methyltransferase 3 [Source:HGNC Symbol;Acc:HGNC:30163]	PRMT3	PRMTs
ENSG00000100462	protein arginine methyltransferase 5 [Source:HGNC Symbol;Acc:HGNC:10894]	PRMT5	PRMTs
ENSG00000198890	protein arginine methyltransferase 6 [Source:HGNC Symbol;Acc:HGNC:18241]	PRMT6	PRMTs
ENSG00000132600	protein arginine methyltransferase 7 [Source:HGNC Symbol;Acc:HGNC:25557]	PRMT7	PRMTs
ENSG00000111218	protein arginine methyltransferase 8 [Source:HGNC Symbol;Acc:HGNC:5188]	PRMT8	PRMTs
ENSG00000164169	protein arginine methyltransferase 9 [Source:HGNC Symbol;Acc:HGNC:25099]	PRMT9	PRMTs

## Sheet: C. elegans HMTs
wormbase_gene	wormbase_locus	wormbase_gseq	description	Histone lysine target
WBGene00003221	mes-3	F54C1.3	Polycomb protein mes-3 [Source:UniProtKB/Swiss-Prot;Acc:Q10665]	H3K27
WBGene00003220	mes-2	R06A4.7	Histone-lysine N-methyltransferase mes-2 [Source:UniProtKB/Swiss-Prot;Acc:O17514]	H3K27
WBGene00003222	mes-4	Y2H9A.1	Histone-lysine N-methyltransferase mes-4 [Source:UniProtKB/Swiss-Prot;Acc:Q9NH52]	H3K36
WBGene00003224	mes-6	C09G4.5	Polycomb protein mes-6 [Source:UniProtKB/Swiss-Prot;Acc:Q9GYS1]	H3K27
WBGene00019883	met-2	R05D3.11	Histone-lysine N-methyltransferase met-2 [Source:UniProtKB/Swiss-Prot;Acc:P34544]	H3K9
WBGene00012802	set-25	Y43F4B.3	Histone-lysine N-methyltransferase set-25 [Source:UniProtKB/Swiss-Prot;Acc:G5EEU2]	H3K9
WBGene00004781	set-1	T26A5.7	Histone-lysine N-methyltransferase set-1 [Source:UniProtKB/Swiss-Prot;Acc:Q22795]	unknown
WBGene00004782	set-2	C26E6.9	Histone-lysine N-methyltransferase set-2 [Source:UniProtKB/Swiss-Prot;Acc:Q18221]	H3K4
WBGene00011887	set-17	T21B10.5	Histone-lysine N-methyltransferase set-17 [Source:UniProtKB/Swiss-Prot;Acc:A0A163UT06]	H3K4
WBGene00011729	set-16	T12D8.1	Histone-lysine N-methyltransferase [Source:UniProtKB/TrEMBL;Acc:G5EGI1]	H3K4
WBGene00022512	dot-1.5	ZC53.6	Histone-lysine N-methyltransferase, H3 lysine-79 specific [Source:UniProtKB/TrEMBL;Acc:Q23375]	H3K79
WBGene00022173	set-27	Y71H2AM.8	Protein-histidine N-methyltransferase [Source:UniProtKB/TrEMBL;Acc:Q9BL48]	H3K36
WBGene00004127	abu-12	F52D1.3	Activated in Blocked Unfolded protein response [Source:UniProtKB/TrEMBL;Acc:A0A131MD32]	H3K79
WBGene00012302	dot-1.3	W06D11.4	Histone-lysine N-methyltransferase, H3 lysine-79 specific [Source:UniProtKB/TrEMBL;Acc:Q23200]	H3K79
WBGene00010067	dot-1.2	F54F7.7	Histone-lysine N-methyltransferase, H3 lysine-79 specific [Source:UniProtKB/TrEMBL;Acc:Q20794]	H3K79
WBGene00010120	dot-1.4	F55G7.2	Histone-lysine N-methyltransferase, H3 lysine-79 specific [Source:UniProtKB/TrEMBL;Acc:Q20856]	H3K79
WBGene00021474	dot-1.1	Y39G10AR.18	Histone-lysine N-methyltransferase, H3 lysine-79 specific [Source:UniProtKB/Swiss-Prot;Acc:Q6AW06]	H3K79
WBGene00018023	set-11	F34D6.4	SET (Trithorax/polycomb) domain containing [Source:UniProtKB/TrEMBL;Acc:O17186]	unknown
WBGene00008206	set-6	C49F5.2	Histone-lysine N-methyltransferase set-6 [Source:UniProtKB/Swiss-Prot;Acc:O17679]	H3K9
WBGene00044070	set-18	T22A3.4	MYND-type domain-containing protein [Source:UniProtKB/TrEMBL;Acc:P91821]	H3K36
WBGene00022499	set-30	ZC8.3	MYND-type domain-containing protein [Source:UniProtKB/TrEMBL;Acc:Q23084]	H3K4
WBGene00016313	set-4	C32D5.5	Histone-lysine N-methyltransferase Suv4-20 [Source:UniProtKB/Swiss-Prot;Acc:Q09265]	H4K20
WBGene00019584	set-12	K09F5.5	Histone-lysine N-methyltransferase [Source:UniProtKB/TrEMBL;Acc:Q21404]	H3K36
WBGene00021515	set-23	Y41D4B.12	Probable histone-lysine N-methyltransferase set-23 [Source:UniProtKB/Swiss-Prot;Acc:Q95Y12]	unknown
WBGene00016603	met-1	C43E11.3	Histone-lysine N-methyltransferase [Source:UniProtKB/TrEMBL;Acc:A4LBC3]	H3K36
WBGene00013106	set-26	Y51H4A.12	Histone-lysine N-methyltransferase set-26 [Source:UniProtKB/Swiss-Prot;Acc:Q9U263]	H3K9
WBGene00009370	set-10	F33H2.7	MYND-type domain-containing protein [Source:UniProtKB/TrEMBL;Acc:Q9XV44]	unknown
WBGene00011068	set-14	R06F6.4	SET domain-containing protein 14 [Source:UniProtKB/Swiss-Prot;Acc:Q09415]	unknown
WBGene00003040	lin-59	T12F5.4	Probable histone-lysine N-methyltransferase lin-59 [Source:UniProtKB/Swiss-Prot;Acc:O44757]	H3K36

## Sheet: M.musculus HMTs
Human Gene stable ID	Mouse gene stable ID	Mouse gene name	Human Gene name
ENSG00000055609	ENSMUSG00000038056	Kmt2c	KMT2C
ENSG00000085276	ENSMUSG00000027684	Mecom	MECOM
ENSG00000099381			SETD1A
ENSG00000101945	ENSMUSG00000039231	Suv39h1	SUV39H1
ENSG00000103037	ENSMUSG00000031671	Setd6	SETD6
ENSG00000104885	ENSMUSG00000061589	Dot1l	DOT1L
ENSG00000106462	ENSMUSG00000029687	Ezh2	EZH2
ENSG00000108799	ENSMUSG00000006920	Ezh1	EZH1
ENSG00000109685	ENSMUSG00000057406	Nsd2	NSD2
ENSG00000110066	ENSMUSG00000045098	Kmt5b	KMT5B
ENSG00000112238	ENSMUSG00000040478	Prdm13	PRDM13
ENSG00000115593	ENSMUSG00000055027	Smyd1	SMYD1
ENSG00000116539	ENSMUSG00000028053	Ash1l	ASH1L
ENSG00000116731	ENSMUSG00000057637	Prdm2	PRDM2
ENSG00000118058	ENSMUSG00000002028	Kmt2a	KMT2A
ENSG00000126856	ENSMUSG00000051977	Prdm9	PRDM7
ENSG00000133247	ENSMUSG00000059851	Kmt5c	KMT5C
ENSG00000135632	ENSMUSG00000033706	Smyd5	SMYD5
ENSG00000136169	ENSMUSG00000071350	Setdb2	SETDB2
ENSG00000139718	ENSMUSG00000038384	Setd1b	SETD1B
ENSG00000142611	ENSMUSG00000039410	Prdm16	PRDM16
ENSG00000143379	ENSMUSG00000015697	Setdb1	SETDB1
ENSG00000143499	ENSMUSG00000026603	Smyd2	SMYD2
ENSG00000145391	ENSMUSG00000037111	Setd7	SETD7
ENSG00000147548	ENSMUSG00000054823	Nsd3	NSD3
ENSG00000152455	ENSMUSG00000026646	Suv39h2	SUV39H2
ENSG00000152784	ENSMUSG00000035456	Prdm8	PRDM8
ENSG00000164256	ENSMUSG00000055150	Zfp78	PRDM9
ENSG00000165671	ENSMUSG00000021488	Nsd1	NSD1
ENSG00000167548	ENSMUSG00000048154	Kmt2d	KMT2D
ENSG00000170364			SETMAR
ENSG00000181090	ENSMUSG00000036893	Ehmt1	EHMT1
ENSG00000181555	ENSMUSG00000044791	Setd2	SETD2
ENSG00000183955	ENSMUSG00000049327	Kmt5a	KMT5A
ENSG00000185420	ENSMUSG00000055067	Smyd3	SMYD3
ENSG00000185917	ENSMUSG00000022948	Setd4	SETD4
ENSG00000204371	ENSMUSG00000013787	Ehmt2	EHMT2
ENSG00000272333	ENSMUSG00000006307	Kmt2b	KMT2B

## Sheet: R. norvegicus HMTs
Human_GeneSymbol	Rat_GeneSymbol
SETDB1	Setdb1
SETD6	Setd6
SMYD3	Smyd3
NSD3	Nsd3
SUV39H1	Suv39h1
PRDM2	Prdm2
SETDB2	Setdb2
EHMT1	Ehmt1
KMT2A	Kmt2a
KMT5C	Kmt5c
SETD1B	Setd1b
KMT5B	Kmt5b
NSD1	Nsd1
SETD2	Setd2
PRDM7
PRDM16	Prdm16
KMT2D	Kmt2d
EHMT2	Ehmt2
NSD2	Nsd2
KMT2C	Kmt2c
PRDM8	Prdm8
DOT1L	Dot1l
PRDM9	Prdm9
KMT5A	Kmt5a
PRDM13	Prdm13
ASH1L	Ash1l
SMYD5	Smyd5
SUV39H2	Suv39h2
SMYD1	Smyd1
EZH1	Ezh1
SETD7	Setd7
SETD4	Setd4
KMT2B	Kmt2b
MECOM	Mecom
SETMAR	Setmar
SETD1A	Setd1a
SMYD2	Smyd2
EZH2	Ezh2
