# Supplementary material for: Histone methyltransferase activity affects metabolism in human cells independently of transcriptional regulation
Source: PLoS Biol. 2023 Oct 26;21(10):e3002354. doi: 10.1371/journal.pbio.3002354 (PMC10602318; doi:10.1371/journal.pbio.3002354)
Supplement: S2 Table — (XLSX) [file pbio.3002354.s015.xlsx]

## Sheet: Pearson's correlations
Metabolite

## Sheet: raw p-values
Metabolite

## Sheet: FDR-adjusted p-values
Metabolite
