# Supplementary material for: Histone methyltransferase activity affects metabolism in human cells independently of transcriptional regulation
Source: PLoS Biol. 2023 Oct 26;21(10):e3002354. doi: 10.1371/journal.pbio.3002354 (PMC10602318; doi:10.1371/journal.pbio.3002354)
Supplement: S8 Table — (XLSX) [file pbio.3002354.s021.xlsx]

## Sheet: MEFs_AHCYko_diffTFactivity
method	transcriptional_regulator_name	score	p_value
mlm	Glyr1	6.8892	5.69586e-12
mlm	Zbtb7a	5.47305	4.45069e-08
mlm	Klf9	4.65145	3.30695e-06
mlm	Pax3	3.86278	0.000112284
mlm	Zc3h8	3.7415	0.000183185
mlm	Trp63	3.67694	0.000236369
mlm	Nme2	3.51567	0.000439147
mlm	Creb5	3.46448	0.000531839
mlm	Bhlhe22	3.37865	0.000729143
mlm	Zfp207	3.217	0.00129647
mlm	Hoxa9	2.99441	0.00275151
mlm	Nr2f6	2.98997	0.0027918
mlm	Tcf12	2.90239	0.00370529
mlm	Thap1	2.76104	0.00576449
mlm	E2f1	2.74573	0.0060405
mlm	E2f4	2.70594	0.00681406
mlm	Lyl1	2.69215	0.00710231
mlm	Ctcfl	2.67674	0.00743741
mlm	Ets1	2.6601	0.00781496
mlm	Zfp592	2.55202	0.0107138
mlm	Xbp1	2.54927	0.0107987
mlm	Gfi1b	2.5428	0.0110006
mlm	Spib	2.53187	0.0113495
mlm	Ncoa3	2.5058	0.0122215
mlm	Deaf1	2.4787	0.0131902
mlm	Rfx5	2.40087	0.0163609
mlm	Zfp740	2.36689	0.017943
mlm	Zfp143	2.36049	0.0182557
mlm	Nfya	2.3337	0.0196163
mlm	Prox1	2.32465	0.020096
mlm	Neurod1	2.31295	0.0207303
mlm	Zfp644	2.27621	0.0228386
mlm	Tcf7	2.27189	0.0230985
mlm	Zbtb11	2.23072	0.0257055
mlm	Nfyb	2.18806	0.028671
mlm	Irf2	2.1753	0.0296135
mlm	Zfx	2.16936	0.0300611
mlm	Dnmt1	2.15331	0.0313005
mlm	Zhx2	2.11159	0.034728
mlm	Nr2f1	2.0993	0.0357965
mlm	Terf1	2.08756	0.0368443
mlm	Smad4	2.08687	0.0369063
mlm	Jun	2.08502	0.0370736
mlm	Atf4	2.03232	0.0421277
mlm	Foxk2	2.0228	0.0431001
mlm	Ets2	2.01605	0.0438014
mlm	Hoxb7	1.98841	0.0467729
mlm	Mitf	1.9858	0.0470621
mlm	Ppara	1.94837	0.0513778
mlm	Mybl2	1.9071	0.0565152
mlm	Foxp2	1.89888	0.0575882
mlm	Cxxc4	1.86372	0.0623688
mlm	Srebf2	1.81562	0.069437
mlm	Foxm1	1.80027	0.071825
mlm	Hmgn3	1.75894	0.0785952
mlm	Irf7	1.68862	0.0913012
mlm	Nr2c2	1.68684	0.0916426
mlm	Mafk	1.67734	0.0934849
mlm	Bhlhe40	1.62144	0.104932
mlm	Esr2	1.6156	0.106188
mlm	Meis2	1.60752	0.107948
mlm	Tfdp1	1.60008	0.10959
mlm	Pbx3	1.57606	0.11502
mlm	Rora	1.48251	0.138213
mlm	Irf9	1.4781	0.139389
mlm	Smad1	1.45651	0.145259
mlm	E2f7	1.42234	0.154935
mlm	Gabpa	1.38379	0.166431
mlm	Zfp750	1.3703	0.1706
mlm	Nfia	1.36292	0.172915
mlm	Relb	1.33886	0.180625
mlm	Hinfp	1.32969	0.18363
mlm	Junb	1.32053	0.186667
mlm	Stat4	1.31216	0.189475
mlm	Bach1	1.30925	0.190456
mlm	Ar	1.28419	0.199083
mlm	Max	1.28083	0.200261
mlm	Tcf3	1.2638	0.20631
mlm	Hoxa10	1.19284	0.232941
mlm	Creb1	1.18934	0.234312
mlm	Sox9	1.18477	0.236116
mlm	Tead2	1.18291	0.236853
mlm	Foxa3	1.18108	0.237578
mlm	Sp2	1.17051	0.241802
mlm	Klf3	1.14433	0.252495
mlm	Foxo1	1.13306	0.257195
mlm	Zbtb16	1.13212	0.257592
mlm	Hnf4g	1.12736	0.259598
mlm	Elf5	1.11979	0.262811
mlm	Yy1	1.11792	0.263608
mlm	Foxp3	1.11432	0.26515
mlm	Creb3l1	1.05966	0.289307
mlm	Rfx2	1.04879	0.294283
mlm	Usf1	1.04491	0.29607
mlm	Irf8	1.03311	0.301561
mlm	Nfe2l1	1.03305	0.301588
mlm	Fosl1	1.02443	0.305639
mlm	Cebpz	0.961046	0.336535
mlm	Foxj2	0.949776	0.342232
mlm	Srf	0.937431	0.348543
mlm	Rxra	0.925149	0.354894
mlm	Zfp384	0.900195	0.368022
mlm	Nr1h2	0.896669	0.369901
mlm	Rarg	0.894556	0.37103
mlm	Mbd2	0.889904	0.373523
mlm	Gli2	0.889441	0.373772
mlm	Nr3c1	0.879529	0.37912
mlm	Etv4	0.865158	0.386957
mlm	Irf1	0.856658	0.391639
mlm	Srebf1	0.850366	0.395127
mlm	Myod1	0.850036	0.39531
mlm	Pbx2	0.758305	0.448273
mlm	Wt1	0.739296	0.459731
mlm	Sp4	0.730315	0.465202
mlm	Zeb2	0.727668	0.466821
mlm	Fos	0.722365	0.470074
mlm	Sox11	0.709535	0.477997
mlm	Egr1	0.697409	0.485551
mlm	Mycn	0.689777	0.490338
mlm	Hic1	0.664915	0.506109
mlm	Ncoa2	0.61989	0.535334
mlm	Hmbox1	0.599693	0.548714
mlm	Batf	0.569282	0.569168
mlm	Stat1	0.54841	0.583414
mlm	Hnf1a	0.53819	0.590449
mlm	Stat6	0.530271	0.595927
mlm	Pdx1	0.485038	0.627652
mlm	Ikzf1	0.483918	0.628447
mlm	Srcap	0.471282	0.637442
mlm	Snai2	0.439158	0.660549
mlm	Nfil3	0.438811	0.660801
mlm	Rela	0.413825	0.679005
mlm	Otx2	0.410862	0.681176
mlm	Tfap2c	0.398988	0.689904
mlm	Kmt2b	0.398257	0.690443
mlm	Pknox1	0.393378	0.694043
mlm	Tfcp2	0.380981	0.703219
mlm	Hnf1b	0.324099	0.745865
mlm	Zfp318	0.320219	0.748804
mlm	Foxo4	0.314326	0.753275
mlm	Pou2f2	0.310386	0.756269
mlm	Nrf1	0.309946	0.756604
mlm	Cdx1	0.309467	0.756968
mlm	Sox2	0.302054	0.762612
mlm	Gli1	0.293596	0.769068
mlm	Nr2f2	0.28954	0.77217
mlm	Gata4	0.281919	0.778007
mlm	Bcl6	0.270085	0.787096
mlm	Pax8	0.266926	0.789527
mlm	Atf7	0.264352	0.79151
mlm	Lhx2	0.236826	0.812793
mlm	Nr5a1	0.230134	0.817989
mlm	Nr0b1	0.227732	0.819855
mlm	Arnt	0.221962	0.824345
mlm	Stat5a	0.219876	0.825969
mlm	Mef2c	0.208544	0.834806
mlm	Myc	0.195794	0.844772
mlm	Rfx1	0.153242	0.878208
mlm	Hsf1	0.138811	0.8896
mlm	Rara	0.131181	0.895633
mlm	Cbx2	0.057082	0.95448
mlm	Satb1	0.0319524	0.97451
mlm	Terf2	0.0168925	0.986522
mlm	Hbp1	0.013881	0.988925
mlm	Foxa2	0.012698	0.989869
mlm	Stat5b	0.0043192	0.996554
mlm	Nanog	-0.0144406	0.988479
mlm	Tcf7l2	-0.0215257	0.982826
mlm	Nfe2l2	-0.0247381	0.980264
mlm	Nfyc	-0.0414939	0.966902
mlm	Mxi1	-0.0416953	0.966742
mlm	Zfp263	-0.0537477	0.957136
mlm	Nfatc2	-0.0836394	0.933344
mlm	Maz	-0.0903224	0.928032
mlm	Ehf	-0.102794	0.918127
mlm	Sp1	-0.109136	0.913095
mlm	Elf3	-0.135639	0.892107
mlm	Atf6	-0.152483	0.878807
mlm	Nfkb1	-0.159147	0.873554
mlm	Nkx3-1	-0.185463	0.852867
mlm	Klf1	-0.20604	0.836761
mlm	Klf2	-0.209183	0.834306
mlm	Pou2f1	-0.219054	0.826609
mlm	Gata2	-0.223318	0.823289
mlm	Tead4	-0.238234	0.811701
mlm	Erg	-0.26366	0.792043
mlm	Nr4a1	-0.300643	0.763688
mlm	Myb	-0.300656	0.763678
mlm	Zbtb33	-0.307044	0.758812
mlm	Kdm5b	-0.309389	0.757027
mlm	Rarb	-0.316359	0.751731
mlm	Cebpd	-0.326865	0.743772
mlm	Pitx1	-0.329311	0.741922
mlm	Runx2	-0.337273	0.735913
mlm	Ascl1	-0.344074	0.730793
mlm	Elk4	-0.344742	0.73029
mlm	Gata6	-0.345269	0.729894
mlm	Cdx2	-0.349906	0.726411
mlm	Runx1	-0.363647	0.716124
mlm	Hoxa1	-0.368088	0.712809
mlm	Sp3	-0.374513	0.708025
mlm	Tcf4	-0.37872	0.704898
mlm	Grhl2	-0.387695	0.698244
mlm	Klf6	-0.429238	0.667753
mlm	Esrra	-0.462737	0.643556
mlm	Stat2	-0.463568	0.64296
mlm	Zzz3	-0.48997	0.624158
mlm	Mef2a	-0.499402	0.617499
mlm	Elf1	-0.505059	0.61352
mlm	Foxo3	-0.514488	0.606914
mlm	Rbpj	-0.548654	0.583246
mlm	Gata1	-0.591908	0.553916
mlm	Pax6	-0.596107	0.551107
mlm	Pou4f2	-0.602475	0.546862
mlm	Cebpb	-0.61092	0.541256
mlm	Maf	-0.615522	0.538213
mlm	Elk1	-0.623862	0.532722
mlm	Tfap4	-0.630246	0.528538
mlm	Zhx1	-0.644368	0.51934
mlm	Gata3	-0.645143	0.518839
mlm	Twist2	-0.6926	0.488565
mlm	Mecp2	-0.702545	0.482343
mlm	Eomes	-0.723208	0.469556
mlm	Zkscan1	-0.730812	0.464898
mlm	Tbx21	-0.736182	0.461624
mlm	Hnf4a	-0.740614	0.458932
mlm	Irf3	-0.748284	0.454293
mlm	Nfatc1	-0.761442	0.446398
mlm	Rel	-0.76296	0.445492
mlm	Zfp217	-0.781306	0.434628
mlm	Lef1	-0.798742	0.424445
mlm	Smad5	-0.80297	0.421997
mlm	Msc	-0.815429	0.414832
mlm	Tbp	-0.826804	0.408353
mlm	Klf4	-0.82841	0.407443
mlm	Atf2	-0.855685	0.392178
mlm	Rest	-0.885422	0.375935
mlm	Atf3	-0.885597	0.37584
mlm	Cebpa	-0.893253	0.371727
mlm	Trps1	-0.926683	0.354097
mlm	Gtf2b	-0.932447	0.351111
mlm	E2f3	-0.940259	0.34709
mlm	Tead1	-0.944899	0.344716
mlm	Epas1	-0.979999	0.327093
mlm	Rxrb	-0.987662	0.323324
mlm	Cebpe	-0.98824	0.323041
mlm	Arntl	-1.01371	0.310726
mlm	Stat3	-1.02161	0.30697
mlm	Fli1	-1.02827	0.30383
mlm	Sox10	-1.0383	0.299137
mlm	Mef2b	-1.0402	0.298252
mlm	Zfp24	-1.04243	0.29722
mlm	Cux1	-1.04889	0.294235
mlm	Tfap2a	-1.10015	0.271274
mlm	Pou3f2	-1.13906	0.254684
mlm	Hes1	-1.15626	0.247584
mlm	Nfe2	-1.15987	0.24611
mlm	Mafg	-1.17343	0.24063
mlm	Pgr	-1.18939	0.234293
mlm	Ncoa1	-1.19064	0.233801
mlm	Prdm14	-1.23055	0.218497
mlm	Pou5f1	-1.26672	0.205261
mlm	Ppard	-1.27493	0.202341
mlm	Clock	-1.29142	0.196566
mlm	Brf2	-1.30095	0.193285
mlm	Msx2	-1.31261	0.189321
mlm	Six5	-1.34219	0.179542
mlm	Usf2	-1.36071	0.173612
mlm	Six2	-1.36307	0.172868
mlm	E2f2	-1.36525	0.172181
mlm	Prdm1	-1.39933	0.161722
mlm	Fosl2	-1.40676	0.159507
mlm	Runx3	-1.42913	0.152974
mlm	Pparg	-1.43124	0.152369
mlm	Foxk1	-1.4735	0.140624
mlm	Pax5	-1.48104	0.138603
mlm	Ddit3	-1.48612	0.137255
mlm	Sox6	-1.49763	0.134237
mlm	Etv1	-1.54725	0.12181
mlm	Thap11	-1.56705	0.117112
mlm	Mynn	-1.56903	0.116649
mlm	Spi1	-1.59733	0.1102
mlm	Nr1h4	-1.59971	0.109671
mlm	Nfat5	-1.61014	0.107376
mlm	Tgif2	-1.64537	0.0999014
mlm	Mafb	-1.66509	0.0959029
mlm	Nfkb2	-1.6952	0.0900454
mlm	Vdr	-1.70587	0.08804
mlm	Meis1	-1.72203	0.0850727
mlm	Zfp639	-1.72766	0.084057
mlm	Zeb1	-1.72801	0.0839935
mlm	Irf5	-1.78226	0.0747146
mlm	Bach2	-1.80128	0.0716673
mlm	Mbd1	-1.81543	0.0694663
mlm	Snapc4	-1.84144	0.0655642
mlm	Pcgf2	-1.85329	0.063848
mlm	Atf1	-1.85418	0.0637204
mlm	Gli3	-1.86635	0.0619996
mlm	Ahr	-1.87026	0.0614549
mlm	Mnt	-1.87236	0.0611638
mlm	Foxl2	-1.88355	0.0596331
mlm	Crem	-2.13175	0.0330337
mlm	Ebf1	-2.26222	0.0236894
mlm	Egr2	-2.31563	0.0205837
mlm	Foxa1	-2.33134	0.0197403
mlm	Maff	-2.33918	0.0193314
mlm	Irf4	-2.39039	0.0168351
mlm	Nr5a2	-2.41482	0.0157477
mlm	Onecut1	-2.41709	0.0156499
mlm	Pa2g4	-2.43071	0.0150737
mlm	Setdb1	-2.44811	0.0143652
mlm	Smad3	-2.45376	0.0141417
mlm	Nfic	-2.45574	0.0140639
mlm	Mbd4	-2.46574	0.0136774
mlm	E2f5	-2.48188	0.0130731
mlm	Klf13	-2.49855	0.0124745
mlm	Jund	-2.53068	0.0113882
mlm	Tal1	-2.5554	0.0106105
mlm	Nr1i2	-2.56638	0.0102803
mlm	Snai1	-2.59268	0.00952664
mlm	Klf5	-2.61547	0.00891392
mlm	Creb3	-2.63698	0.00836822
mlm	Trp73	-2.66167	0.00777856
mlm	Adnp	-2.68767	0.00719825
mlm	Hoxb13	-2.77773	0.00547664
mlm	Sox13	-2.79246	0.0052334
mlm	Arid2	-2.93061	0.00338488
mlm	Nr1h3	-2.97398	0.00294146
mlm	Twist1	-3.10885	0.00187955
mlm	Cebpg	-3.11374	0.00184869
mlm	Spdef	-3.34555	0.00082198
mlm	Esr1	-3.36698	0.000760685
mlm	Etv6	-3.8933	9.90529e-05
mlm	Ctcf	-4.22651	2.37885e-05
mlm	E2f6	-4.37883	1.1963e-05
mlm	Mbd3	-4.58537	4.546e-06
mlm	Kmt2a	-4.72549	2.30365e-06
mlm	Bcl11a	-4.79227	1.65514e-06
mlm	Trp53	-5.62869	1.82825e-08
mlm	Hif1a	-7.26673	3.75182e-13

## Sheet: MEFs_DZNep_diffTFactivity
method	transcriptional_regulator_name	score	p_value
mlm	Glyr1	6.41262	1.44898e-10
mlm	E2f4	5.27263	1.35301e-07
mlm	Trp53	5.15162	2.59679e-07
mlm	Usf2	4.64678	3.3841e-06
mlm	Zbtb11	4.25252	2.11935e-05
mlm	Ppara	4.15812	3.21662e-05
mlm	Tead1	3.9517	7.7755e-05
mlm	Zfp750	3.71819	0.000200974
mlm	Gabpa	3.61246	0.000303745
mlm	Prox1	3.52623	0.000422065
mlm	Nr2c2	3.42561	0.000614139
mlm	Ets1	3.11469	0.00184293
mlm	Smad4	3.02921	0.00245379
mlm	Egr1	3.02292	0.00250533
mlm	Mycn	2.97945	0.00288973
mlm	Hnf1b	2.94918	0.00318838
mlm	E2f1	2.92377	0.00346051
mlm	Pax3	2.85807	0.00426479
mlm	Bhlhe22	2.7966	0.00516727
mlm	Nfe2l2	2.7765	0.00549767
mlm	Foxm1	2.72457	0.00644182
mlm	Wt1	2.6667	0.00766359
mlm	Mitf	2.62371	0.00870164
mlm	Sox13	2.61621	0.00889509
mlm	Esr1	2.56623	0.0102853
mlm	Ikzf1	2.56036	0.0104606
mlm	Nr1h2	2.55962	0.0104831
mlm	Crem	2.51851	0.0117898
mlm	Ets2	2.44321	0.0145624
mlm	Zfp318	2.38701	0.0169913
mlm	Trp73	2.36463	0.0180534
mlm	Hsf1	2.35323	0.0186166
mlm	Klf9	2.34418	0.0190748
mlm	Ehf	2.30322	0.0212724
mlm	Zc3h8	2.28322	0.0224238
mlm	Relb	2.23092	0.0256929
mlm	Rarg	2.15762	0.0309641
mlm	Klf6	2.0496	0.0404114
mlm	Egr2	2.03502	0.041857
mlm	Rara	1.95604	0.0504684
mlm	Mafb	1.92228	0.054579
mlm	Stat1	1.92088	0.0547558
mlm	Foxl2	1.89986	0.0574598
mlm	Grhl2	1.87844	0.0603295
mlm	Zfx	1.78889	0.0736415
mlm	Mbd4	1.76761	0.0771355
mlm	Zfp592	1.74703	0.0806415
mlm	Smad5	1.71187	0.0869303
mlm	Tcf7	1.71176	0.0869505
mlm	Irf7	1.71164	0.0869727
mlm	Tead2	1.7076	0.0877191
mlm	Smad1	1.67531	0.0938828
mlm	Cebpa	1.64103	0.1008
mlm	Gata2	1.62081	0.105067
mlm	Kmt2b	1.61393	0.106553
mlm	Foxa3	1.53622	0.124494
mlm	Elf3	1.50972	0.131124
mlm	Yy1	1.48354	0.137939
mlm	Prdm1	1.48186	0.138386
mlm	Thap1	1.46773	0.142186
mlm	Zfp143	1.46191	0.143776
mlm	Rbpj	1.44491	0.148493
mlm	Snai2	1.41578	0.156848
mlm	Vdr	1.40434	0.160225
mlm	Creb3l1	1.40353	0.160467
mlm	Tfdp1	1.39647	0.162581
mlm	Meis1	1.39149	0.164087
mlm	Creb1	1.39	0.164538
mlm	Foxp2	1.38506	0.166042
mlm	Sp2	1.38395	0.166384
mlm	Zbtb33	1.32403	0.185501
mlm	Ncoa2	1.31581	0.188245
mlm	Hoxa9	1.29725	0.194553
mlm	Atf4	1.29508	0.195302
mlm	Klf4	1.26766	0.204929
mlm	Zfp740	1.25285	0.210268
mlm	Hinfp	1.25047	0.211138
mlm	Foxa1	1.23257	0.217743
mlm	Zfp263	1.19133	0.233531
mlm	Pou5f1	1.16194	0.24527
mlm	Stat5b	1.15915	0.246402
mlm	Foxa2	1.15248	0.249131
mlm	Elk1	1.13401	0.2568
mlm	Terf1	1.12341	0.261273
mlm	E2f2	1.12284	0.261512
mlm	Tfap2a	1.06301	0.287783
mlm	Clock	1.05967	0.289301
mlm	Srf	1.05632	0.290832
mlm	Maff	1.05055	0.293473
mlm	Pou2f2	1.04763	0.294814
mlm	Junb	1.0421	0.297371
mlm	Spi1	1.02749	0.304198
mlm	Gata1	1.02046	0.307517
mlm	Mef2b	0.992014	0.321198
mlm	Pcgf2	0.985649	0.324312
mlm	Ctcfl	0.977478	0.32834
mlm	Nfatc1	0.972588	0.330765
mlm	Nr2f2	0.950125	0.342056
mlm	Nr1i2	0.948345	0.342961
mlm	Atf6	0.927707	0.353566
mlm	Satb1	0.91894	0.358134
mlm	Terf2	0.886506	0.375351
mlm	Rel	0.87906	0.379375
mlm	Cebpe	0.876726	0.380642
mlm	Irf9	0.851606	0.394439
mlm	Nr0b1	0.823753	0.410086
mlm	Pou4f2	0.814934	0.415116
mlm	Irf5	0.803631	0.421616
mlm	Max	0.79219	0.428255
mlm	Cdx1	0.785204	0.43234
mlm	Stat4	0.765712	0.443853
mlm	Tal1	0.738897	0.459975
mlm	Sox11	0.720867	0.470996
mlm	Rxrb	0.692495	0.488631
mlm	Mecp2	0.671781	0.501727
mlm	Maf	0.669757	0.503017
mlm	Nrf1	0.66359	0.506957
mlm	E2f5	0.66008	0.509207
mlm	Nme2	0.655501	0.512149
mlm	Batf	0.642784	0.520368
mlm	Pgr	0.641272	0.521351
mlm	Eomes	0.636353	0.52455
mlm	Klf13	0.635702	0.524975
mlm	Sp3	0.631839	0.527497
mlm	Tcf3	0.60235	0.546945
mlm	Cdx2	0.589609	0.555457
mlm	Ncoa1	0.587552	0.556837
mlm	Rora	0.585577	0.558164
mlm	Ar	0.584849	0.558653
mlm	Twist1	0.575914	0.564677
mlm	Sox9	0.568857	0.569457
mlm	Atf1	0.550814	0.581765
mlm	Tcf12	0.549958	0.582352
mlm	Pou2f1	0.54455	0.586066
mlm	Cebpb	0.486429	0.626666
mlm	Pparg	0.477279	0.633167
mlm	Arid2	0.470964	0.637669
mlm	Klf2	0.462011	0.644076
mlm	Nr2f6	0.453963	0.649858
mlm	Klf5	0.425169	0.670716
mlm	Nfyb	0.423796	0.671717
mlm	Bcl6	0.394151	0.693472
mlm	Irf4	0.392952	0.694357
mlm	Mybl2	0.391989	0.695069
mlm	Pax5	0.388928	0.697332
mlm	Snapc4	0.388907	0.697348
mlm	Nr5a1	0.382371	0.702188
mlm	Elk4	0.378105	0.705355
mlm	Nfyc	0.366179	0.714234
mlm	Klf3	0.360227	0.71868
mlm	Bcl11a	0.347506	0.728213
mlm	Ascl1	0.338446	0.735029
mlm	Zfp639	0.305762	0.759788
mlm	Tbp	0.292572	0.769851
mlm	Onecut1	0.275152	0.783201
mlm	Mnt	0.256564	0.797517
mlm	Runx2	0.203613	0.838657
mlm	Tcf7l2	0.189765	0.849494
mlm	Etv6	0.188865	0.8502
mlm	Foxk1	0.181548	0.855939
mlm	Hif1a	0.178552	0.85829
mlm	Zkscan1	0.176087	0.860227
mlm	Kdm5b	0.165507	0.868546
mlm	Nfe2	0.161134	0.871989
mlm	Foxo3	0.120319	0.904231
mlm	Arnt	0.120248	0.904288
mlm	Nfkb1	0.114141	0.909127
mlm	Cebpz	0.109371	0.912909
mlm	Fos	0.106138	0.915473
mlm	E2f7	0.096874	0.922827
mlm	Foxk2	0.0850979	0.932184
mlm	Gfi1b	0.0705759	0.943736
mlm	Zhx2	0.068158	0.94566
mlm	Pax8	0.0653308	0.947911
mlm	Irf2	0.061366	0.951068
mlm	Irf1	0.0549826	0.956153
mlm	Bach2	0.0529833	0.957746
mlm	Runx1	0.0466302	0.962808
mlm	Elf5	0.0329796	0.973691
mlm	Tfap2c	0.0239785	0.98087
mlm	Nr5a2	0.0237277	0.98107
mlm	Msc	-0.000988191	0.999212
mlm	Maz	-0.0180713	0.985582
mlm	Srebf1	-0.0251226	0.979957
mlm	Nr3c1	-0.0311317	0.975165
mlm	Fosl1	-0.0508101	0.959477
mlm	Cxxc4	-0.0897962	0.92845
mlm	Hoxa10	-0.0922406	0.926507
mlm	Pa2g4	-0.103717	0.917395
mlm	Nfe2l1	-0.104871	0.916479
mlm	Pbx2	-0.121815	0.903047
mlm	Stat5a	-0.136774	0.89121
mlm	Nfatc2	-0.173695	0.862106
mlm	Sox2	-0.174035	0.861839
mlm	Esr2	-0.203697	0.838591
mlm	Jund	-0.214692	0.830008
mlm	Zbtb7a	-0.231168	0.817186
mlm	Gli3	-0.276572	0.782111
mlm	Pknox1	-0.285932	0.774932
mlm	Zfp207	-0.294441	0.768423
mlm	Sp4	-0.311591	0.755353
mlm	Twist2	-0.317636	0.750763
mlm	Mxi1	-0.365506	0.714736
mlm	Rfx5	-0.387699	0.698241
mlm	Deaf1	-0.39002	0.696524
mlm	Irf8	-0.398056	0.690591
mlm	Stat6	-0.436479	0.662492
mlm	Nanog	-0.451903	0.651341
mlm	Dnmt1	-0.457629	0.647222
mlm	Lhx2	-0.46763	0.640052
mlm	Elf1	-0.471138	0.637545
mlm	Gata6	-0.47875	0.63212
mlm	Arntl	-0.482834	0.629216
mlm	Gli2	-0.483228	0.628937
mlm	Msx2	-0.508423	0.61116
mlm	E2f3	-0.510451	0.609739
mlm	Zeb2	-0.527606	0.597776
mlm	Runx3	-0.528863	0.596904
mlm	Gata3	-0.536741	0.59145
mlm	Tfcp2	-0.549481	0.582679
mlm	Mef2a	-0.55303	0.580247
mlm	Srebf2	-0.555195	0.578765
mlm	Lef1	-0.564296	0.572556
mlm	Rest	-0.592884	0.553263
mlm	Nfia	-0.603643	0.546085
mlm	Ctcf	-0.629012	0.529345
mlm	Hnf4g	-0.640232	0.522026
mlm	Mbd2	-0.648809	0.516466
mlm	Pdx1	-0.665076	0.506007
mlm	Zfp384	-0.665793	0.505548
mlm	Stat3	-0.690667	0.489779
mlm	Nkx3-1	-0.706174	0.480085
mlm	Foxp3	-0.717042	0.473353
mlm	Pitx1	-0.742714	0.45766
mlm	Gata4	-0.764398	0.444635
mlm	Stat2	-0.765422	0.444026
mlm	Ddit3	-0.76583	0.443783
mlm	Foxj2	-0.766669	0.443283
mlm	Atf3	-0.780047	0.435369
mlm	Lyl1	-0.782214	0.434094
mlm	Nr4a1	-0.826526	0.408512
mlm	Gli1	-0.82991	0.406595
mlm	Nfil3	-0.838807	0.401583
mlm	Zbtb16	-0.860871	0.389315
mlm	Etv1	-0.874353	0.381932
mlm	Creb5	-0.899532	0.368375
mlm	E2f6	-0.910168	0.36274
mlm	Hnf1a	-0.916915	0.359194
mlm	Thap11	-0.936339	0.349105
mlm	Bhlhe40	-0.94001	0.347219
mlm	Ncoa3	-0.944955	0.344689
mlm	Zfp217	-0.94562	0.344349
mlm	Trp63	-0.967485	0.333308
mlm	Nr1h4	-0.979896	0.327144
mlm	Bach1	-0.997548	0.318506
mlm	Foxo4	-1.01242	0.311344
mlm	Rxra	-1.02363	0.306018
mlm	Atf7	-1.03535	0.300511
mlm	Cebpd	-1.0386	0.298998
mlm	Zhx1	-1.0514	0.293083
mlm	Hes1	-1.06108	0.288662
mlm	Jun	-1.0698	0.284716
mlm	Tead4	-1.08323	0.278716
mlm	Pou3f2	-1.11752	0.263778
mlm	Rela	-1.1597	0.24618
mlm	Hmbox1	-1.17224	0.24111
mlm	Etv4	-1.179	0.238406
mlm	Zfp644	-1.19787	0.230976
mlm	Tgif2	-1.21147	0.225723
mlm	Nfic	-1.22583	0.220273
mlm	Tbx21	-1.24985	0.211363
mlm	Ahr	-1.29048	0.196892
mlm	Hoxa1	-1.30407	0.192219
mlm	Hoxb13	-1.33317	0.182484
mlm	Erg	-1.35491	0.175455
mlm	Mbd1	-1.35543	0.17529
mlm	Atf2	-1.36642	0.171815
mlm	Spdef	-1.37266	0.169866
mlm	Mef2c	-1.38035	0.167489
mlm	Neurod1	-1.39982	0.161576
mlm	Zeb1	-1.41003	0.158539
mlm	Ppard	-1.42896	0.153024
mlm	Zfp24	-1.45243	0.146392
mlm	Mafg	-1.4632	0.143423
mlm	Six5	-1.51016	0.131012
mlm	Klf1	-1.52581	0.127067
mlm	Nr2f1	-1.5407	0.123398
mlm	Setdb1	-1.55104	0.1209
mlm	Tcf4	-1.57487	0.115296
mlm	Hbp1	-1.59672	0.110336
mlm	Creb3	-1.67113	0.0947045
mlm	Fli1	-1.70511	0.0881825
mlm	Nfat5	-1.73203	0.0832779
mlm	Irf3	-1.7457	0.0808715
mlm	Meis2	-1.75148	0.0798729
mlm	Myc	-1.76768	0.0771225
mlm	Hnf4a	-1.83031	0.0672127
mlm	Hmgn3	-1.84987	0.0643404
mlm	Pax6	-1.85799	0.0631793
mlm	Adnp	-1.86865	0.0616805
mlm	Cbx2	-1.87112	0.0613368
mlm	Six2	-1.87887	0.0602714
mlm	Cux1	-1.90125	0.0572771
mlm	Brf2	-1.91961	0.0549158
mlm	Sp1	-1.95304	0.0508224
mlm	Prdm14	-1.99038	0.0465569
mlm	Sox10	-2.00635	0.0448265
mlm	Mafk	-2.06256	0.0391618
mlm	Pbx3	-2.11022	0.0348469
mlm	Nfkb2	-2.15274	0.0313461
mlm	Otx2	-2.17423	0.0296944
mlm	Foxo1	-2.1981	0.0279488
mlm	Rfx1	-2.2416	0.0249936
mlm	Spib	-2.25506	0.0241356
mlm	Mbd3	-2.25568	0.0240969
mlm	Ebf1	-2.28796	0.0221459
mlm	Kmt2a	-2.29075	0.0219838
mlm	Cebpg	-2.35226	0.0186655
mlm	Nfya	-2.35455	0.0185506
mlm	Rfx2	-2.35803	0.0183777
mlm	Hic1	-2.45523	0.0140845
mlm	Zzz3	-2.55587	0.0105966
mlm	Tfap4	-2.56835	0.0102225
mlm	Myb	-2.57917	0.00990802
mlm	Smad3	-2.60246	0.00925971
mlm	Myod1	-2.70598	0.00681375
mlm	Fosl2	-2.71921	0.00654719
mlm	Usf1	-2.79187	0.00524331
mlm	Sox6	-2.80019	0.00511009
mlm	Epas1	-2.85266	0.00433806
mlm	Esrra	-2.91964	0.00350661
mlm	Hoxb7	-2.99595	0.00273786
mlm	Gtf2b	-3.12142	0.00180133
mlm	Nr1h3	-3.20668	0.00134401
mlm	Xbp1	-3.34272	0.0008305
mlm	Snai1	-3.42772	0.000609384
mlm	Rarb	-3.54856	0.000387862
mlm	Mynn	-3.84455	0.000120993
