# Supplementary material for: Histone methyltransferase activity affects metabolism in human cells independently of transcriptional regulation
Source: PLoS Biol. 2023 Oct 26;21(10):e3002354. doi: 10.1371/journal.pbio.3002354 (PMC10602318; doi:10.1371/journal.pbio.3002354)
Supplement: S9 Table — (XLSX) [file pbio.3002354.s022.xlsx]

## Sheet: Human Protein Atlas locations
HGNC_gene_symbol	ensembl_gene_id	Description	Pathway	Reliability	Main_location	Additional_location	Notes
GCLC	ENSG00000001084	glutamate-cysteine ligase catalytic subunit	Glutathione synthesis	Approved	Nucleoplasm	Cytosol; Nucleoli
GCLM	ENSG00000023909	glutamate-cysteine ligase modifier subunit	Glutathione synthesis	Approved	Cytosol; Nucleoplasm	Plasma membrane
GSS	ENSG00000100983	glutathione synthetase	Glutathione synthesis	Supported	Nucleoplasm
AHCY	ENSG00000101444	adenosylhomocysteinase	Methionine cycle	Supported	Cytosol	subcellular localisation N/A	Reported in literature as nuclear and chromatin-bound (see text for references)
CBS	ENSG00000160200	cystathionine beta-synthase	Transsulfuration	Approved	Vesicles	Nucleoli
CTH	ENSG00000116761	cystathionine gamma-lyase	Transsulfuration	subcellular localisation N/A	subcellular localisation N/A	subcellular localisation N/A
